# Supplementary material for: Microbiome of Unilateral Chronic Rhinosinusitis: A Controlled Paired Analysis
Source: Int J Environ Res Public Health. 2021 Sep 19;18(18):9878. doi: 10.3390/ijerph18189878 (PMC8469123; doi:10.3390/ijerph18189878)
Supplement: Supplementary file 1 [file ijerph-18-09878-s001.zip]

Archive with 1 entries (1 files):
- ijerph-1354583-SI.pdf
